# Supplementary material for: Anthropogenic activities mediate stratification and stability of microbial communities in freshwater sediments
Source: Microbiome. 2023 Aug 26;11:191. doi: 10.1186/s40168-023-01612-z (PMC10464086; doi:10.1186/s40168-023-01612-z)
Supplement: Supplementary file 3 — Additional file 2: Table S12. Fermentation-related functional annotation of prokaryotic taxa based on FAPROTAX. [file 40168_2023_1612_MOESM2_ESM.xlsx]

## Sheet: Table S12 Fermentation_FAPROTAX
Table S12. Fermentation-related functional annotation of prokaryotic taxa based on FAPROTAX
# Reference: Louca S, Parfrey Laura W, Doebeli M. Decoupling function and taxonomy in the global ocean microbiome. Science. 2016;353(6305):1272-7.
# - - - - - - -
*Desulfuromonadaceae*Pelobacter*					# Rosenberg, DeLong, Lory, Stackebrandt, Thompson (2014) - The Prokaryotes - Deltaproteobacteria and Epsilonproteobacteria
*Desulfuromonadaceae*Desulfuromonas*				# Rosenberg, DeLong, Lory, Stackebrandt, Thompson (2014) - The Prokaryotes - Deltaproteobacteria and Epsilonproteobacteria
*Desulfobacteraceae*Desulfatirhabdium*				# Rosenberg, DeLong, Lory, Stackebrandt, Thompson (2014) - The Prokaryotes - Deltaproteobacteria and Epsilonproteobacteria
*Desulfobacteraceae*Desulfatitalea*					# Rosenberg, DeLong, Lory, Stackebrandt, Thompson (2014) - The Prokaryotes - Deltaproteobacteria and Epsilonproteobacteria
*Melioribacter*roseus*								# DOI:10.1111/1462-2920.12067
*Alkalibacterium*putridalgicola*					# DOI:10.1099/ijs.0.65602-0
*Alkalibacterium*kapii*								# DOI:10.1099/ijs.0.65602-0
*Alkalibacterium*gilvum*							# DOI:10.1099/ijs.0.042556-0
*Martelella*BM9-1*									# DOI:10.1099/ijs.0.066373-0
*Sufflavibacter*maritimus*							# Kwon et al (2007) - Sufflavibacter maritimus gen. nov., sp. nov., novel Flavobacteriaceae bacteria isolated from marine environments
*Propionibacteriaceae*Propionibacterium*			# Garrity, Brenner, Krieg and Staley (2012) Bergey's Manual of Systematic Bacteriology, vol. 5
*Ferrimonas*marina*									# DOI:10.1099/ijs.0.63689-0
*Gluconacetobacter*diazotrophicus*					# Garrity, Brenner, Krieg and Staley (2005) Bergey's Manual of Systematic Bacteriology, vol. 2
*Citrobacter*freundii*								# DOI:10.1007/BF00242936
*Marinobacter*santoriniensis*						# DOI:10.1099/ijs.0.003145-0
*Desulfovibrio*piezophilus*							# DOI:10.1099/ijs.0.028670-0
*Tateyamaria*pelophila*								# DOI:10.1099/ijs.0.013524-0
*Zobellella*denitrificans*							# DOI:10.1099/ijs.0.64121-0
*Zobellella*aerophila*								# DOI:10.1099/ijs.0.027466-0
*Citreicella*marina*								# DOI:10.1099/ijs.0.022376-0
*Marinilactibacillus*piezotolerans*					# DOI:10.1099/ijs.0.63236-0
*Exiguobacterium*profundum*							# DOI:10.1099/ijs.0.64639-0
*Salinimicrobium*marinum*							# DOI:10.1099/ijs.0.019166-0
*Prevotellaceae*Alloprevotella*						# DOI:10.1099/ijs.0.041376-0
*Clostridiales*Blautia*								# DOI:10.1099/ijs.0.65208-0
*Cellulosimicrobium*cellulans*						# Rosenberg, DeLong, Lory, Stackebrandt, Thompson (2014) - The Prokaryotes - Actinobacteria
*Rubrivivax*gelatinosus*							# DOI:10.1128/JB.00511-12 and Garrity, Brenner, Krieg and Staley (2005) Bergey's Manual of Systematic Bacteriology, vol. 2C
*Flavobacterium*hydatis*							# Garrity, Brenner, Krieg and Staley (2011) Bergey's Manual of Systematic Bacteriology, vol. 4
*Actinomycetaceae*Actinomyces*						# Garrity, Brenner, Krieg and Staley (2012) Bergey's Manual of Systematic Bacteriology, vol. 5
*Bifidobacteriaceae*Gardnerella*					# Garrity, Brenner, Krieg and Staley (2012) Bergey's Manual of Systematic Bacteriology, vol. 5
*Corynebacterium*glaucum*							# Garrity, Brenner, Krieg and Staley (2012) Bergey's Manual of Systematic Bacteriology, vol. 5
*Corynebacterium*mycetoides*						# Garrity, Brenner, Krieg and Staley (2012) Bergey's Manual of Systematic Bacteriology, vol. 5
*Arthrobacter*globiformis*							# Garrity, Brenner, Krieg and Staley (2012) Bergey's Manual of Systematic Bacteriology, vol. 5
*Micrococcaceae*Rothia*								# Garrity, Brenner, Krieg and Staley (2012) Bergey's Manual of Systematic Bacteriology, vol. 5
*Cellulomonadaceae*Cellulomonas*					# Garrity, Brenner, Krieg and Staley (2012) Bergey's Manual of Systematic Bacteriology, vol. 5
*Actinotalea*fermentans*							# Garrity, Brenner, Krieg and Staley (2012) Bergey's Manual of Systematic Bacteriology, vol. 5
*Dermabacteraceae*Dermabacter*						# Garrity, Brenner, Krieg and Staley (2012) Bergey's Manual of Systematic Bacteriology, vol. 5
*Leifsonia*xyli*									# Garrity, Brenner, Krieg and Staley (2012) Bergey's Manual of Systematic Bacteriology, vol. 5
*Coriobacteriaceae*Olsenella						# Garrity, Brenner, Krieg and Staley (2012) Bergey's Manual of Systematic Bacteriology, vol. 5
*Bacteroidaceae*Bacteroides*						# Garrity, Brenner, Krieg and Staley (2011) Bergey's Manual of Systematic Bacteriology, vol. 4
*Rikenellaceae*Rikenella*							# Garrity, Brenner, Krieg and Staley (2011) Bergey's Manual of Systematic Bacteriology, vol. 4
*Porphyromonadaceae*Porphyromonas*					# Garrity, Brenner, Krieg and Staley (2011) Bergey's Manual of Systematic Bacteriology, vol. 4
*Porphyromonadaceae*Paludibacter*					# Garrity, Brenner, Krieg and Staley (2011) Bergey's Manual of Systematic Bacteriology, vol. 4
*Prevotella*nigrescens*								# Garrity, Brenner, Krieg and Staley (2011) Bergey's Manual of Systematic Bacteriology, vol. 4
*Flavobacterium*succinicans*						# Garrity, Brenner, Krieg and Staley (2011) Bergey's Manual of Systematic Bacteriology, vol. 4
*Flavobacteriaceae*Algibacter*						# Garrity, Brenner, Krieg and Staley (2011) Bergey's Manual of Systematic Bacteriology, vol. 4
*Flavobacteriaceae*Capnocytophaga*					# Garrity, Brenner, Krieg and Staley (2011) Bergey's Manual of Systematic Bacteriology, vol. 4
*Flavobacteriaceae*Cloacibacterium*					# Garrity, Brenner, Krieg and Staley (2011) Bergey's Manual of Systematic Bacteriology, vol. 4
*Flavobacteriaceae*Mariniflexile*					# Garrity, Brenner, Krieg and Staley (2011) Bergey's Manual of Systematic Bacteriology, vol. 4
*Flavobacteriaceae*Muricauda*						# Garrity, Brenner, Krieg and Staley (2011) Bergey's Manual of Systematic Bacteriology, vol. 4
*Cryomorphaceae*Brumimicrobium*						# Garrity, Brenner, Krieg and Staley (2011) Bergey's Manual of Systematic Bacteriology, vol. 4
*Cyclobacteriaceae*Echinicola*						# Garrity, Brenner, Krieg and Staley (2011) Bergey's Manual of Systematic Bacteriology, vol. 4
*Flammeovirga*aprica*								# Garrity, Brenner, Krieg and Staley (2011) Bergey's Manual of Systematic Bacteriology, vol. 4
*Spirochaeta*americana*								# Garrity, Brenner, Krieg and Staley (2011) Bergey's Manual of Systematic Bacteriology, vol. 4
*Spirochaeta*halophila*								# Garrity, Brenner, Krieg and Staley (2011) Bergey's Manual of Systematic Bacteriology, vol. 4
*Fusobacteriaceae*Fusobacterium*					# Garrity, Brenner, Krieg and Staley (2011) Bergey's Manual of Systematic Bacteriology, vol. 4
*Fusobacteriaceae*Cetobacterium*					# Garrity, Brenner, Krieg and Staley (2011) Bergey's Manual of Systematic Bacteriology, vol. 4
*Fusobacteriaceae*Propionigenium*					# Garrity, Brenner, Krieg and Staley (2011) Bergey's Manual of Systematic Bacteriology, vol. 4
*Leptotrichiaceae*leptotrichia*						# Garrity, Brenner, Krieg and Staley (2011) Bergey's Manual of Systematic Bacteriology, vol. 4
*Verrucomicrobiaceae*Verrucomicrobium*				# Garrity, Brenner, Krieg and Staley (2011) Bergey's Manual of Systematic Bacteriology, vol. 4
*Opitutaceae*Opitutus*								# Garrity, Brenner, Krieg and Staley (2011) Bergey's Manual of Systematic Bacteriology, vol. 4
*Opitutaceae*alterococcus							# Garrity, Brenner, Krieg and Staley (2011) Bergey's Manual of Systematic Bacteriology, vol. 4
*Bacillaceae*Anoxybacillus*							# Garrity, Brenner, Krieg and Staley (2009) Bergey's Manual of Systematic Bacteriology, vol. 3
*Listeriaceae*Brochothrix*							# Garrity, Brenner, Krieg and Staley (2009) Bergey's Manual of Systematic Bacteriology, vol. 3
*Firmicutes*Gemella*								# Garrity, Brenner, Krieg and Staley (2009) Bergey's Manual of Systematic Bacteriology, vol. 3
*Lactobacillaceae*Lactobacillus*					# Garrity, Brenner, Krieg and Staley (2009) Bergey's Manual of Systematic Bacteriology, vol. 3
*Aerococcaceae*Abiotrophia*							# Garrity, Brenner, Krieg and Staley (2009) Bergey's Manual of Systematic Bacteriology, vol. 3
*Alkalibacterium*iburiense*							# Garrity, Brenner, Krieg and Staley (2009) Bergey's Manual of Systematic Bacteriology, vol. 3
*Carnobacteriaceae*Desemzia*						# Garrity, Brenner, Krieg and Staley (2009) Bergey's Manual of Systematic Bacteriology, vol. 3
*Granulicatella*adiacens*							# Garrity, Brenner, Krieg and Staley (2009) Bergey's Manual of Systematic Bacteriology, vol. 3
*Marinilactibacillus*psychrotolerans*				# Garrity, Brenner, Krieg and Staley (2009) Bergey's Manual of Systematic Bacteriology, vol. 3
*Carnobacteriaceae*Trichococcus*					# Garrity, Brenner, Krieg and Staley (2009) Bergey's Manual of Systematic Bacteriology, vol. 3
*Enterococcaceae*Enterococcus*						# Garrity, Brenner, Krieg and Staley (2009) Bergey's Manual of Systematic Bacteriology, vol. 3
*Enterococcaceae*Tetragenococcus*					# Garrity, Brenner, Krieg and Staley (2009) Bergey's Manual of Systematic Bacteriology, vol. 3
*Leuconostocaceae*Leuconostoc*						# Garrity, Brenner, Krieg and Staley (2009) Bergey's Manual of Systematic Bacteriology, vol. 3
*Leuconostocaceae*Weissella*						# Garrity, Brenner, Krieg and Staley (2009) Bergey's Manual of Systematic Bacteriology, vol. 3
*Streptococcaceae*Streptococcus*					# Garrity, Brenner, Krieg and Staley (2009) Bergey's Manual of Systematic Bacteriology, vol. 3
*Streptococcaceae*Lactococcus*						# Garrity, Brenner, Krieg and Staley (2009) Bergey's Manual of Systematic Bacteriology, vol. 3
*Clostridium*caminithermale*						# Garrity, Brenner, Krieg and Staley (2009) Bergey's Manual of Systematic Bacteriology, vol. 3
*Clostridiaceae*Caloranaerobacter*					# Garrity, Brenner, Krieg and Staley (2009) Bergey's Manual of Systematic Bacteriology, vol. 3
*Clostridiaceae*Caminicella*						# Garrity, Brenner, Krieg and Staley (2009) Bergey's Manual of Systematic Bacteriology, vol. 3
*Clostridiaceae*Sarcina*							# Garrity, Brenner, Krieg and Staley (2009) Bergey's Manual of Systematic Bacteriology, vol. 3
*Lachnospiraceae*Butyrivibrio*						# Garrity, Brenner, Krieg and Staley (2009) Bergey's Manual of Systematic Bacteriology, vol. 3
*Lachnospiraceae*Coprococcus*						# Garrity, Brenner, Krieg and Staley (2009) Bergey's Manual of Systematic Bacteriology, vol. 3
*Lachnospiraceae*Dorea*								# Garrity, Brenner, Krieg and Staley (2009) Bergey's Manual of Systematic Bacteriology, vol. 3
*Lachnospiraceae*Roseburia*							# Garrity, Brenner, Krieg and Staley (2009) Bergey's Manual of Systematic Bacteriology, vol. 3
*Peptococcaceae*Desulfosporosinus*					# Garrity, Brenner, Krieg and Staley (2009) Bergey's Manual of Systematic Bacteriology, vol. 3
*Ruminococcaceae*Ruminococcus*						# Garrity, Brenner, Krieg and Staley (2009) Bergey's Manual of Systematic Bacteriology, vol. 3
*Ruminococcaceae*Faecalibacterium*					# Garrity, Brenner, Krieg and Staley (2009) Bergey's Manual of Systematic Bacteriology, vol. 3
*Ruminococcaceae*Subdoligranulum*					# Garrity, Brenner, Krieg and Staley (2009) Bergey's Manual of Systematic Bacteriology, vol. 3
*Veillonellaceae*Veillonella*						# Garrity, Brenner, Krieg and Staley (2009) Bergey's Manual of Systematic Bacteriology, vol. 3
*Firmicutes*Acidaminobacter*						# Garrity, Brenner, Krieg and Staley (2009) Bergey's Manual of Systematic Bacteriology, vol. 3
*Erysipelotrichaceae*Turicibacter*					# Garrity, Brenner, Krieg and Staley (2009) Bergey's Manual of Systematic Bacteriology, vol. 3
*Rhodospirillaceae*Skermanella*						# Garrity, Brenner, Krieg and Staley (2005) Bergey's Manual of Systematic Bacteriology, vol. 2
*Rhodobacteraceae*Rhodovulum*						# Garrity, Brenner, Krieg and Staley (2005) Bergey's Manual of Systematic Bacteriology, vol. 2
*Citromicrobium*bathyomarinum*						# Garrity, Brenner, Krieg and Staley (2005) Bergey's Manual of Systematic Bacteriology, vol. 2
*Sphingomonadaceae*Zymomonas*						# Garrity, Brenner, Krieg and Staley (2005) Bergey's Manual of Systematic Bacteriology, vol. 2
*Rhodopseudomonas*palustris*						# Garrity, Brenner, Krieg and Staley (2005) Bergey's Manual of Systematic Bacteriology, vol. 2
*Hyphomicrobiaceae*Ancalomicrobium*					# Garrity, Brenner, Krieg and Staley (2005) Bergey's Manual of Systematic Bacteriology, vol. 2
*Burkholderiaceae*Lautropia*						# Garrity, Brenner, Krieg and Staley (2005) Bergey's Manual of Systematic Bacteriology, vol. 2
*Comamonadaceae*Rhodoferax*							# Garrity, Brenner, Krieg and Staley (2005) Bergey's Manual of Systematic Bacteriology, vol. 2
*Desulfobacteraceae*Desulfobacterium*				# Garrity, Brenner, Krieg and Staley (2005) Bergey's Manual of Systematic Bacteriology, vol. 2
*Desulfobacteraceae*Desulfofaba*					# Garrity, Brenner, Krieg and Staley (2005) Bergey's Manual of Systematic Bacteriology, vol. 2
*Desulfobacteraceae*Desulfotignum*					# Garrity, Brenner, Krieg and Staley (2005) Bergey's Manual of Systematic Bacteriology, vol. 2
*Desulfobulbaceae*Desulfobulbus*					# Garrity, Brenner, Krieg and Staley (2005) Bergey's Manual of Systematic Bacteriology, vol. 2
*Desulfobulbaceae*Desulforhopalus*					# Garrity, Brenner, Krieg and Staley (2005) Bergey's Manual of Systematic Bacteriology, vol. 2
*Syntrophaceae*Syntrophus*							# Garrity, Brenner, Krieg and Staley (2005) Bergey's Manual of Systematic Bacteriology, vol. 2
*Cardiobacteriaceae*Cardiobacterium*				# Garrity, Brenner, Krieg and Staley (2005) Bergey's Manual of Systematic Bacteriology, vol. 2
*Halomonadaceae*Zymobacter*							# Garrity, Brenner, Krieg and Staley (2005) Bergey's Manual of Systematic Bacteriology, vol. 2
*Psychromonas*profunda*								# Garrity, Brenner, Krieg and Staley (2005) Bergey's Manual of Systematic Bacteriology, vol. 2
*Shewanella*gelidimarina*							# Garrity, Brenner, Krieg and Staley (2005) Bergey's Manual of Systematic Bacteriology, vol. 2
*Vibrio*aerogenes*									# Garrity, Brenner, Krieg and Staley (2005) Bergey's Manual of Systematic Bacteriology, vol. 2
*Vibrio*ichthyoenteri*								# Garrity, Brenner, Krieg and Staley (2005) Bergey's Manual of Systematic Bacteriology, vol. 2
*Vibrionaceae*Photobacterium*						# Garrity, Brenner, Krieg and Staley (2005) Bergey's Manual of Systematic Bacteriology, vol. 2
*Aeromonadaceae*Aeromonas*							# Garrity, Brenner, Krieg and Staley (2005) Bergey's Manual of Systematic Bacteriology, vol. 2
*Aeromonadaceae*Tolumonas*							# Garrity, Brenner, Krieg and Staley (2005) Bergey's Manual of Systematic Bacteriology, vol. 2
*Succinivibrionaceae*Succinivibrio*					# Garrity, Brenner, Krieg and Staley (2005) Bergey's Manual of Systematic Bacteriology, vol. 2
*Succinivibrionaceae*Anaerobiospirillum*			# Garrity, Brenner, Krieg and Staley (2005) Bergey's Manual of Systematic Bacteriology, vol. 2
*Enterobacteriaceae*Escherichia*					# Garrity, Brenner, Krieg and Staley (2005) Bergey's Manual of Systematic Bacteriology, vol. 2
*Brenneria*salicis*									# Garrity, Brenner, Krieg and Staley (2005) Bergey's Manual of Systematic Bacteriology, vol. 2
*Enterobacteriaceae*Buttiauxella*					# Garrity, Brenner, Krieg and Staley (2005) Bergey's Manual of Systematic Bacteriology, vol. 2
*Enterobacteriaceae*Citrobacter*					# Garrity, Brenner, Krieg and Staley (2005) Bergey's Manual of Systematic Bacteriology, vol. 2
*Enterobacteriaceae*Edwardsiella*					# Garrity, Brenner, Krieg and Staley (2005) Bergey's Manual of Systematic Bacteriology, vol. 2
*Enterobacteriaceae*Enterobacter*					# Garrity, Brenner, Krieg and Staley (2005) Bergey's Manual of Systematic Bacteriology, vol. 2
*Ewingella*americana*								# Garrity, Brenner, Krieg and Staley (2005) Bergey's Manual of Systematic Bacteriology, vol. 2
*Enterobacteriaceae*Klebsiella*						# Garrity, Brenner, Krieg and Staley (2005) Bergey's Manual of Systematic Bacteriology, vol. 2
*Enterobacteriaceae*Kluyvera*						# Garrity, Brenner, Krieg and Staley (2005) Bergey's Manual of Systematic Bacteriology, vol. 2
*Enterobacteriaceae*Leclercia*						# Garrity, Brenner, Krieg and Staley (2005) Bergey's Manual of Systematic Bacteriology, vol. 2
*Enterobacteriaceae*Moellerella*					# Garrity, Brenner, Krieg and Staley (2005) Bergey's Manual of Systematic Bacteriology, vol. 2
*Enterobacteriaceae*Pantoea*						# Garrity, Brenner, Krieg and Staley (2005) Bergey's Manual of Systematic Bacteriology, vol. 2
*Enterobacteriaceae*Plesiomonas*					# Garrity, Brenner, Krieg and Staley (2005) Bergey's Manual of Systematic Bacteriology, vol. 2
*Enterobacteriaceae*Providencia*					# Garrity, Brenner, Krieg and Staley (2005) Bergey's Manual of Systematic Bacteriology, vol. 2
*Enterobacteriaceae*Rahnella*						# Garrity, Brenner, Krieg and Staley (2005) Bergey's Manual of Systematic Bacteriology, vol. 2
*Salmonella*enterica*								# Garrity, Brenner, Krieg and Staley (2005) Bergey's Manual of Systematic Bacteriology, vol. 2
*Enterobacteriaceae*Serratia*						# Garrity, Brenner, Krieg and Staley (2005) Bergey's Manual of Systematic Bacteriology, vol. 2
*Enterobacteriaceae*Shigella*						# Garrity, Brenner, Krieg and Staley (2005) Bergey's Manual of Systematic Bacteriology, vol. 2
*Enterobacteriaceae*Tatumella*						# Garrity, Brenner, Krieg and Staley (2005) Bergey's Manual of Systematic Bacteriology, vol. 2
*Enterobacteriaceae*Trabulsiella*					# Garrity, Brenner, Krieg and Staley (2005) Bergey's Manual of Systematic Bacteriology, vol. 2
*Enterobacteriaceae*Xenorhabdus*					# Garrity, Brenner, Krieg and Staley (2005) Bergey's Manual of Systematic Bacteriology, vol. 2
*Enterobacteriaceae*Yersinia*						# Garrity, Brenner, Krieg and Staley (2005) Bergey's Manual of Systematic Bacteriology, vol. 2
*Pasteurellaceae*Actinobacillus*					# Garrity, Brenner, Krieg and Staley (2005) Bergey's Manual of Systematic Bacteriology, vol. 2
*Pasteurellaceae*Mannheimia*						# Garrity, Brenner, Krieg and Staley (2005) Bergey's Manual of Systematic Bacteriology, vol. 2
*Shewanella*frigidimarina*							# Garrity, Brenner, Krieg and Staley (2005) Bergey's Manual of Systematic Bacteriology, vol. 2
*Shewanella*benthica*								# Garrity, Brenner, Krieg and Staley (2005) Bergey's Manual of Systematic Bacteriology, vol. 2
*Aliivibrio*finisterrensis*							# DOI:10.1099/ijs.0.010710-0
*Vibrionaceae*Aliivibrio*							# DOI:10.1099/ijs.0.010710-0
*Spirochaetaceae*Spirochaeta*						# Garrity, Brenner, Krieg and Staley (2011) Bergey's Manual of Systematic Bacteriology, vol. 4
*Streptococcus*thermophilus*						# DOI:10.1051/lait:2003031
*Bifidobacteriaceae*Bifidobacterium*				# Wilson (2009) - Bacteriology of Humans: An Ecological Perspective, ISBN: 9781444300383 and Garrity, Brenner, Krieg and Staley (2012) Bergey's Manual of Systematic Bacteriology, vol. 5
*Enterococcus*										# Wilson (2009) - Bacteriology of Humans: An Ecological Perspective, ISBN: 9781444300383
*Klebsiella*pneumoniae*								# Meurant (2012) - Computer-Assisted Bacterial Systematics, ISBN: 9780080984445
*Brevibacterium*linens*								# Volker Mueller (2001) - Bacterial Fermentation, Encyclopedia of life sciences
*Klebsiella*										# Volker Mueller (2001) - Bacterial Fermentation, Encyclopedia of life sciences
*Enterobacter*										# Volker Mueller (2001) - Bacterial Fermentation, Encyclopedia of life sciences
*Serratia*											# Volker Mueller (2001) - Bacterial Fermentation, Encyclopedia of life sciences
*Enterobacteriaceae*Erwinia*						# Volker Mueller (2001) - Bacterial Fermentation, Encyclopedia of life sciences
*Hafnia*											# Volker Mueller (2001) - Bacterial Fermentation, Encyclopedia of life sciences
*Aerococcus*										# Salminen and von Wright (2004) - Lactic Acid Bacteria: Microbiological and Functional Aspects, ISBN: 9780824752033
*Carnobacterium*									# Salminen and von Wright (2004) - Lactic Acid Bacteria: Microbiological and Functional Aspects, ISBN: 9780824752033
*Vagococcus*										# Salminen and von Wright (2004) - Lactic Acid Bacteria: Microbiological and Functional Aspects, ISBN: 9780824752033
*Vibrionales*Vibrionaceae*							# Garrity, Brenner, Krieg and Staley (2005) Bergey's Manual of Systematic Bacteriology, vol. 2B, Gammaproteobacteria
*Peptostreptococcaceae*								# Garrity, Brenner, Krieg and Staley (2009) Bergey's Manual of Systematic Bacteriology, vol. 3, The Firmicutes
*Porphyromonadaceae*Parabacteroides*				# Garrity, Brenner, Krieg and Staley (2011) Bergey's Manual of Systematic Bacteriology, vol. 4
*Victivallaceae*Victivallis*						# Garrity, Brenner, Krieg and Staley (2011) Bergey's Manual of Systematic Bacteriology, vol. 4
*Clostridiales*Fusibacter*							# Garrity, Brenner, Krieg and Staley (2009) Bergey's Manual of Systematic Bacteriology, vol. 3
*Pasteurellaceae*Haemophilus*						# Garrity, Brenner, Krieg and Staley (2005) Bergey's Manual of Systematic Bacteriology, vol. 2
*Clostridiaceae*Alkaliphilus*						# Garrity, Brenner, Krieg and Staley (2009) Bergey's Manual of Systematic Bacteriology, vol. 3
*Porphyromonadaceae*Tannerella*						# Garrity, Brenner, Krieg and Staley (2011) Bergey's Manual of Systematic Bacteriology, vol. 4
*Propionibacteriaceae*Propionicicella*				# Garrity, Brenner, Krieg and Staley (2005) Bergey's Manual of Systematic Bacteriology, vol. 5
*Carnobacteriaceae*Atopostipes*						# Garrity, Brenner, Krieg and Staley (2009) Bergey's Manual of Systematic Bacteriology, vol. 3
*Erysipelotrichaceae*Allobaculum*					# Garrity, Brenner, Krieg and Staley (2009) Bergey's Manual of Systematic Bacteriology, vol. 3
*Moraxellaceae*Enhydrobacter*						# Garrity, Brenner, Krieg and Staley (2005) Bergey's Manual of Systematic Bacteriology, vol. 2
*Pseudovibrio*denitrificans*						# DOI:10.1099/ijs.0.63107-0
*Coriobacteriaceae*Atopobium*						# Garrity, Brenner, Krieg and Staley (2012) Bergey's Manual of Systematic Bacteriology, vol. 5
*Corynebacterium*spheniscorum*						# Garrity, Brenner, Krieg and Staley (2012) Bergey's Manual of Systematic Bacteriology, vol. 5
*Demequina*globuliformis*							# DOI:10.1099/ijs.0.024299-0
*Demequina*salsinemoris*							# DOI:10.1099/ijs.0.024299-0
*Cellulomonadaceae*Oerskovia*						# DOI:10.1099/ijs.0.64525-0
*Sanguibacteraceae*Sanguibacter*					# DOI:10.1099/ijs.0.64525-0
*Promicromonosporaceae*Cellulosimicrobium*			# DOI:10.1099/ijs.0.64525-0
*Bogoriellaceae*Georgenia*							# DOI:10.1099/ijs.0.64525-0
*Micrococcales*Isoptericola*						# DOI:10.1099/ijs.0.64525-0
*Rhodobacter*sphaeroides*							# DOI:10.1146/annurev.micro.61.080706.093402
*Desulfomicrobiaceae*Desulfomicrobium*				# Garrity, Brenner, Krieg and Staley (2001) Bergey's Manual of Systematic Bacteriology, vol. 1
*Desulfovibrio*aespoeensis*							# Garrity, Brenner, Krieg and Staley (2005) Bergey's Manual of Systematic Bacteriology, vol. 2
*Desulfovibrio*profundus*							# Garrity, Brenner, Krieg and Staley (2012) Bergey's Manual of Systematic Bacteriology, vol. 1
*Desulfovibrio*zosterae*							# Garrity, Brenner, Krieg and Staley (2012) Bergey's Manual of Systematic Bacteriology, vol. 1
*Bacillus*licheniformis*							# Garrity, Brenner, Krieg and Staley (2009) Bergey's Manual of Systematic Bacteriology, vol. 3
*Bacillus*cereus*									# Garrity, Brenner, Krieg and Staley (2009) Bergey's Manual of Systematic Bacteriology, vol. 3
*Bacillus*thuringiensis*							# Garrity, Brenner, Krieg and Staley (2009) Bergey's Manual of Systematic Bacteriology, vol. 3
